# Supplementary material for: The Inflammatory Bowel Disease—Disk Tool for Assessing Disability in Inflammatory Bowel Disease Patients: Validation of the Greek Version
Source: J Clin Med. 2023 Apr 21;12(8):3023. doi: 10.3390/jcm12083023 (PMC10143768; doi:10.3390/jcm12083023)
Supplement: Supplementary file 1 [file jcm-12-03023-s001.zip]

Archive with 1 entries (1 files):
- jcm-2204512-supplementary.pdf
